# Supplementary material for: Enhanced disulphide bond stability contributes to the once-weekly profile of insulin icodec
Source: Nat Commun. 2024 Jul 20;15:6124. doi: 10.1038/s41467-024-50477-9 (PMC11271312; doi:10.1038/s41467-024-50477-9)
Supplement: Supplementary file 4 — Source Data [file 41467_2024_50477_MOESM4_ESM.xlsx]

## Sheet: Figure 1
Figure 1 d
Redox Potential (mV)	HI			B16H			B25H			A14E, deB30			A14E, B25H			Icodec
-56.9		100	100		100	100		100	100		100	100		100	100	100	100	100
-62.7	101.52			100.97			102.86			102.51			105.78
-104	92.38			91.44			98.18			102.24			100.37
-121.8	82.92	78.02	91.96	81.4	77.33	90.56	93.02	85.96	97.69	100.27	98.16	110.94	101.88	110.94	101.04	111.92	114.48	102.77
-139.6	58.92			60.05			78.81			98.09			101.86
-157.5	21.67			32.73			52.44			90.26			96.02
-163.2	13.76	15.57	32.33	26.54	25.23	40.95	41.51	35.88	57.84	86.79	91.79	99.01	93.56	97.64	95.63	100.12	99.6	103.58
-181	5.14	9.39	10.52	20.15	19.45	22.14	19.8	22.98	26.91	66.17	80.99	83.33		88.63	86.95	92.25	95.3	98.97
-198.8											59.67	50.58	74.01	78.58	65.2	77.34	76.95	81.96
-216.6										32.89	36.56	21.96	49.29	47.27	43.21	52.61	50.67	60.34
-222.3											25.05	16.26		39.15	36.33	39.15	39.05	44.64
-240.2											9.39	9.18		14.89	16.97	11.09	12.46	15.59
Figure 1 e
GuHCl (M)	A14E, B16H, B25H	Human insulin	A14E, B25H	Insulin icodec
0	-88.0639	-71.6505	-84.5004	-87.7518
0.39	-88.9131	-70.8361	-78.7749	-85.937
0.78	-88.6721	-70.2338	-80.9154	-86.1932
1.16	-90.8885	-69.3301	-81.5443	-85.8193
1.55	-90.4469	-68.2695	-80.0759	-86.3974
1.94	-89.0623	-66.8853	-79.9273	-86.0341
2.33	-89.0451	-65.5966	-79.0151	-86.0767
2.72	-88.2787	-63.0083	-78.4148	-83.1321
3.11	-84.9574	-59.8968	-74.8965	-84.4643
3.49	-83.4615	-54.9388	-72.268	-83.4056
3.88	-75.9345	-47.0645	-65.0932	-79.3835
4.27	-70.7347	-43.9085	-61.4675	-74.3438
4.66	-59.5594	-36.4445	-53.6481	-69.3325
5.05	-53.2112	-30.7806	-47.0387	-61.4153
5.43	-42.7507	-24.4651	-38.2299	-52.6881
5.82	-36.1591	-20.0302	-31.7582	-41.6052
6.21	-28.6441	-16.1626	-25.4862	-33.7431
6.6	-24.1467	-13.2938	-21.5298	-26.2696
6.99	-21.1196	-11.3608	-17.816	-24.2652
7.38	-17.9078	-9.62409	-15.0173	-18.3578
7.76	-16.0722	-8.61575	-13.7714	-15.4696
8.15	-14.4248	-7.7792	-12.3396	-13.2343

## Sheet: Figure 3
Figure 3a
Time (hours)	A14E, B16H, B25H, C20 (Insulin icodec)		A14E, B25H, C20		A14E, B25H, C18		A14E, C18		B25H, C18		B16H, C18		C18
0.25	102.6	97.4	104	96	101.5	98.5	103.6	96.4	103.5	96.5	98	102	103.8	96.2
2.5	96.3	97.2	99.3	88.8	97.5	93.3	99.6	94.1	97.2	92.3	101.1	104.7	97.7	90.2
5	94.2	96.2	90.9	87.5	97.6	97	99.9	91.9	93.8	92.4	93.2	98.2	94.9	90.7
24	95.3	92.8	90.8	81.1	84.9	83.8	78.8	80.2	72.3	74.4	64.6	63.9	66.9	66.1
48	96.8	98.4	80.6	74.6	72.1	74.9	65.1	65.1	53.5	58	47.8	48.6	45.5	44.9
72	93.4	98.1	73.9	75.2	70.8	77.6	56.2	56.1	43.5	45.9	38.5	40.8	30.3	30.7
96	91.2	87.3	74.2	70.6	67.2	74.6	52.6	52.8	36.2	38.1	32.6	33.4	23.6	22.8
168	85	84.2	62.1	66	58.3	63.2	39.6	41.3	20.2	20.2	16.6	16.4	9.1	8.2
Figure 3b
Time (hours)	A14E, B16H, B25H, C20 (Insulin icodec)			A14E, B25H, C20			A14E, B25H, C18			A14E, C18			B25H, C18			B16H, C18			C18
0.25
2.5																			355097		518820
5													257862	370137					929731	1027279	872580
24	525376	626721	337629	283183	362971	301529				1353678	1373226	1406091	1910086	2303969	1683568	2230600	2661946	2000555	4436280	4807399	5173881
48	1315567	1511353	619061	891959	1059488	1099126	864401	692075	950551	3464634	3388220	3119189	4189233	4964373	5113267	4120202	5069804	4840515	9895994	9864809	9119409
72	1387394	2345438	2195778	1437181	1837349	1549142	1448823	1494314	1560096	2620972	4266100	4562348	6195254	7704056	6618953	5731257	7082642	5648887	14565509	13199692	13939567
96	2563801	3180596	3384216		2739579	2456589	2125756	2331776	1859727	4787751	5940798	6091806		10962912	9402330		9651223	7873163	19219894	18503691	15193152
168	3168074	5083698	5552363			4816549	4561937	4698240	4940210	5638996	8607659	9811965			14338985			10157194	29769968	36559937	28459575

## Sheet: Figure 4
Figure 4a	Human plasma incubation
Time (hours)	A14E, B16H, B25H, C20 (Insulin icodec)		A14E, B25H, C20		A14E, B25H, C18		A14E, C18		B25H, C18		B16H, C18		C18
0.25	98.4	101.6	103.4	96.6	104.2	95.8	102.5	97.5	105.1	94.9	99.6	100.4	102.5	97.5
2.5	95.9	85	101.5	97.9	87.1	98.3	95.9	97.9	79.2	102.6	98.6	101	98.2	95.4
5	98.6	96	106.2	99.4	105.4	97.9	97.5	93.5	109.2	102.2	98.9	102.3	93.8	93.1
24	96.6	90	101.2	100.8	105.6	93.3	94.7	94.2	100.6	94.3	90.7	93	77.6	82.3
48	95.1	87.6	102.5	92.4	91.8	89.3	90	89.2	79.3	81.3	81	78.7	64.8	68.2
72	89	82.6	91.6	89	85.7	94.4	86.2	85.9	63.3	79.1	84	85.2	53.2	50.7
96	88.7	82.3	94.2	87.9	87.7	90.1	88	81	64.9	66.6	75.2	75.1	45	38.9
168	81.6	79.1	86.9	73.2	75.1	80.2	76.9	71.3	41.4	45.6	53.5	55.4	23.4	19
Figure 4b	Dog plasma incubation
Time (hours)	A14E, B16H, B25H, C20 (Insulin icodec)		A14E, B25H, C20		A14E, B25H, C18		A14E, C18		B25H, C18		B16H, C18		C18
0.25	104.9	95.1	97.4	102.6	97.3	102.7	99.9	100.1	89.9	110.1	98.5	101.5	101.7	98.3
2.5	100.1	97.6	94.2	98.3	94.2	97.6	100.4	98.5	87.6	98.8	99.9	102.1	98.2	99.3
5	101.7	103.7	98.1	101.9	99.5	95.9	100.9	97.7	104.6	99.7	98.8	101.9	98.1	92.5
24	99.6	100.4	97.1	98.2	94.9	93.9	97.7	91.5	96.8	97.5	93.2	93.3	89.4	86.4
48	100	95	93.1	93.9	98	96.6	91.3	92	91.1	90.8	88	91.5	79.5	80.5
72	98.9	94.3	90.6	83.1	89.1	89.1	84.6	86.5	74.3	79	88.9	95.1	70.4	69.8
96	90.4	93.6	95	81.3	90.8	87.8	84.5	83.6	82.9	82.7	90.1	88.1	66.1	68.7
168	85.9	78	87.1	62.8	82.9	78.5	77.5	69.6	75.3	62.3	75.8	80.5	57.4	50.4
Figure 4b	Minipig plasma incubation
Time (hours)	A14E, B16H, B25H, C20 (Insulin icodec)		A14E, B25H, C20		A14E, B25H, C18		A14E, C18		B25H, C18		B16H, C18		C18
0.25	102.9	97.1	97	103	102.5	97.5	107.3	92.7	106.8	93.2	97.3	102.7	108	92
2.5	107.7	101.1	106.1	106.9	99.5	97.4	107.3	82.4	103.1	82	103	104.9	104.7	83.3
5	101.6	100.6	109.8	104.6	102.3	95.1	109	100.5	101.7	93.9	104.9	102.2	103.2	94.3
24	104.8	96.2	103.3	101.2	100.1	101.4	99.8	100.1	92.1	91	91.9	90.5	83.2	79.1
48	97.8	84.8	100.9	97	92.6	91.1	93.2	91.6	76	75.5	81.8	82.4	64.8	65.2
72	91.7	87.1	103.1	88.5	96.2	94.7	87.5	70.3	66.2	55.9	83		50.1	43.1
96	94.4	96.1	104.6	101.9	92.7	91.4	82.7	80.5	58.5	55.4	75.8	75.8	40.8	37.4
168	87.6	85.9	96.1	87.7	80.7	78.2	68.6	59.2	32.2	28.2	57.1	45.3	19.6	14.3

## Sheet: Figure 5
Time (hours)	insulin icodec			B-chain
0				0.305	0.152	0.413
3	20.969	27.82	23.286	0.465	0.491	0.511
12	10.318	14.708	12.47	0.827	1.118	0.892
24	7.916	10.39	10.073	1.266	1.599	1.644
32	7.139	8.45	11.352	1.478	1.894	2.712
48	5.973	5.83	7.699	1.733	1.71	2.374
72	3.799	4.319	5.423	1.751	1.908	2.489
96	3.006	3.281	3.448	1.777	2.045	2.253
120	2.166	2.637	2.486	1.564	1.984	2.057
168	1.167	1.237	0.942	1.145	1.192	1.206
240	0.496	0.478	0.285	0.617	0.612	0.609

## Sheet: Figure 6
Time (h)	insulin icodec	B-chain	B24-29	B29
0	215000	39300	2880	8790
20	493000	46600	3110	10900
168	240000	47900	2990	11200
348	95500	27500	2710	8490
516	47100	14100	2690	7060

## Sheet: Supplementary Figure 3
Wavelength (nm)	A14E, B16H, B25H, desB30	HI	Insulin Icodeg	A14E, desB30	A14E, B25H, desB30
260	-0.16685	-0.17144	-0.0448	-0.18847	-0.14781
259.5	-0.17402	-0.16566	0.003862	-0.24223	-0.13363
259	-0.17224	-0.10356	0.0355053	-0.27776	-0.14408
258.5	-0.12114	-0.14556	-0.0062	-0.27181	-0.12038
258	-0.12828	-0.17365	0.055488	-0.24424	-0.16963
257.5	-0.22272	-0.16358	0.0270918	-0.29161	-0.15411
257	-0.15418	-0.07818	0.0136383	-0.25239	-0.08538
256.5	-0.181	-0.13882	0.034662	-0.26717	-0.07264
256	-0.1757	-0.1405	0.004402	-0.22617	-0.08356
255.5	-0.21117	-0.1221	-0.01642	-0.25125	-0.1267
255	-0.076	-0.10085	-0.03005	-0.27881	-0.08667
254.5	-0.13773	-0.12127	-0.00921	-0.24616	-0.1004
254	-0.17613	-0.11623	0.008503	-0.26855	-0.06771
253.5	-0.10643	-0.16875	-0.05246	-0.26211	-0.14371
253	-0.13446	-0.11728	0.0261423	-0.19306	-0.10495
252.5	-0.10674	-0.10328	0.099193	-0.23169	-0.12776
252	-0.19359	-0.09576	0.07527	-0.24542	-0.10714
251.5	-0.1403	-0.10182	-0.02476	-0.30427	-0.15051
251	-0.14975	-0.11957	0.030545	-0.25926	-0.11452
250.5	-0.179	-0.12398	-0.02034	-0.2202	-0.1197
250	-0.18539	-0.20449	0.00833	-0.2259	-0.16992
249.5	-0.10489	-0.14569	-0.03561	-0.24692	-0.14293
249	-0.10996	-0.13206	0.0459423	-0.27802	-0.10857
248.5	-0.09578	-0.16885	-0.03927	-0.27265	-0.1762
248	-0.22919	-0.1537	-0.03512	-0.26499	-0.15786
247.5	-0.15457	-0.21794	-0.04641	-0.32943	-0.17988
247	-0.18533	-0.17779	-0.02916	-0.38658	-0.17801
246.5	-0.2341	-0.20749	-0.05105	-0.41083	-0.20802
246	-0.21974	-0.22051	-0.0964	-0.4379	-0.20654
245.5	-0.23381	-0.31007	-0.12629	-0.43139	-0.27994
245	-0.29961	-0.31554	-0.1651	-0.50798	-0.33639
244.5	-0.35406	-0.38621	-0.17992	-0.52335	-0.38349
244	-0.41502	-0.37933	-0.27733	-0.61704	-0.42414
243.5	-0.45846	-0.51181	-0.32075	-0.64458	-0.51846
243	-0.54931	-0.55141	-0.32031	-0.76668	-0.58355
242.5	-0.59009	-0.62443	-0.43528	-0.86253	-0.67047
242	-0.60787	-0.71121	-0.48634	-0.9323	-0.7581
241.5	-0.68591	-0.82527	-0.60285	-1.01263	-0.856
241	-0.76846	-0.89974	-0.71915	-1.17487	-0.9423
240.5	-0.90727	-1.0544	-0.90835	-1.32813	-1.09552
240	-1.04782	-1.21334	-0.84796	-1.44074	-1.26129
239.5	-1.0808	-1.34736	-1.01406	-1.64742	-1.41284
239	-1.25215	-1.5133	-1.19064	-1.76351	-1.5273
238.5	-1.42991	-1.67441	-1.32221	-1.96116	-1.75006
238	-1.57735	-1.89105	-1.51846	-2.1932	-1.97218
237.5	-1.71998	-2.13374	-1.72895	-2.37613	-2.20581
237	-1.88189	-2.33799	-1.88458	-2.6642	-2.36992
236.5	-2.12551	-2.59454	-2.12629	-2.84378	-2.65888
236	-2.3386	-2.86306	-2.33071	-3.16173	-2.93148
235.5	-2.57383	-3.13308	-2.53104	-3.4793	-3.20464
235	-2.79401	-3.4171	-2.84445	-3.78157	-3.51969
234.5	-3.03907	-3.77066	-3.12685	-4.10264	-3.83165
234	-3.33235	-4.05582	-3.41836	-4.41163	-4.17315
233.5	-3.60313	-4.4029	-3.63958	-4.77865	-4.51115
233	-3.83069	-4.74262	-3.98696	-5.08589	-4.8815
232.5	-4.12447	-5.11339	-4.21844	-5.47803	-5.2213
232	-4.4229	-5.45055	-4.58467	-5.84409	-5.5571
231.5	-4.76556	-5.7976	-4.88779	-6.1262	-5.95413
231	-5.03156	-6.19086	-5.25651	-6.5857	-6.33344
230.5	-5.46945	-6.56382	-5.66057	-6.93026	-6.73291
230	-5.82593	-6.94814	-5.93989	-7.31049	-7.12225
229.5	-6.1235	-7.3345	-6.30225	-7.71022	-7.56217
229	-6.44939	-7.68059	-6.64294	-8.05766	-7.91572
228.5	-6.83643	-8.12641	-7.05495	-8.44585	-8.27775
228	-7.13629	-8.42059	-7.37709	-8.70142	-8.65076
227.5	-7.52332	-8.75772	-7.6603	-9.04504	-8.97461
227	-7.80148	-9.10911	-8.06882	-9.29934	-9.35811
226.5	-7.98808	-9.4811	-8.40155	-9.64278	-9.67787
226	-8.35053	-9.77974	-8.66128	-9.98922	-9.98014
225.5	-8.63143	-10.0277	-8.95204	-10.2158	-10.2477
225	-8.89835	-10.3905	-9.36102	-10.5027	-10.5727
224.5	-9.15286	-10.6371	-9.48158	-10.7139	-10.7888
224	-9.3877	-10.8072	-9.75085	-10.9056	-10.903
223.5	-9.68382	-11.0665	-9.974	-11.1065	-11.2039
223	-9.87708	-11.2096	-10.1542	-11.2233	-11.3066
222.5	-10.0028	-11.3833	-10.2502	-11.4079	-11.5278
222	-10.1695	-11.5819	-10.4952	-11.4561	-11.651
221.5	-10.3512	-11.675	-10.6839	-11.6308	-11.6922
221	-10.4545	-11.7744	-10.7808	-11.6272	-11.7931
220.5	-10.5414	-11.9429	-10.8574	-11.7455	-11.8764
220	-10.6015	-12.1037	-11.0814	-11.8642	-11.9444
219.5	-10.7543	-12.1547	-11.1195	-11.8121	-11.9786
219	-10.8185	-12.2917	-11.1857	-11.919	-12.1086
218.5	-10.965	-12.4049	-11.3423	-11.9998	-12.2326
218	-11.0226	-12.5528	-11.462	-12.0818	-12.291
217.5	-11.1518	-12.7441	-11.501	-12.2522	-12.4312
217	-11.2755	-12.8824	-11.6496	-12.3178	-12.4747
216.5	-11.4287	-13.0748	-11.8512	-12.4795	-12.676
216	-11.4394	-13.2263	-12.01	-12.5471	-12.7859
215.5	-11.6244	-13.482	-11.9818	-12.7864	-12.9337
215	-11.7698	-13.6223	-12.111	-12.8446	-13.0698
214.5	-11.912	-13.8152	-12.364	-13.0798	-13.251
214	-12.058	-14.1066	-12.5054	-13.2868	-13.4975
213.5	-12.2666	-14.3382	-12.7665	-13.4359	-13.6243
213	-12.3788	-14.7321	-12.9384	-13.8338	-13.9737
212.5	-12.7558	-15.0366	-13.2628	-14.1166	-14.2198
212	-13.0303	-15.3759	-13.6207	-14.3318	-14.523
211.5	-13.2522	-15.6896	-13.8643	-14.6691	-14.8763
211	-13.4235	-16.091	-14.0916	-14.9516	-15.2244
210.5	-13.8589	-16.4728	-14.3194	-15.3401	-15.6144
210	-14.0753	-16.8826	-14.6952	-15.7497	-15.9582
209.5	-14.2945	-17.1948	-15.1122	-16.1076	-16.2007
209	-14.6015	-17.3558	-15.3032	-16.3121	-16.4977
208.5	-14.8257	-17.5153	-15.3488	-16.5339	-16.7278
208	-14.7457	-17.5367	-15.3304	-16.522	-16.6183
207.5	-14.4796	-17.4336	-15.1999	-16.521	-16.6172
207	-14.4231	-17.0553	-14.9537	-16.0464	-16.2788
206.5	-13.9406	-16.6881	-14.4896	-15.5213	-15.7832
206	-13.3451	-15.7601	-13.8531	-15.0321	-15.069
205.5	-12.5924	-14.8027	-12.9739	-14.0883	-14.266
205	-11.7524	-13.6586	-12.1147	-13.0459	-13.1095
204.5	-10.5725	-12.2447	-10.6176	-11.5137	-11.9195
204	-9.33619	-10.9209	-9.4668	-10.2478	-10.764
203.5	-8.0358	-9.20597	-7.85768	-8.87373	-9.076
203	-6.79001	-7.57635	-6.06781	-6.97703	-7.46048
202.5	-4.92851	-5.53798	-5.04169	-5.17363	-5.73683
202	-2.98611	-3.90092	-2.63644	-3.11144	-3.69739
201.5	-1.62549	-1.27904	-1.05816	-0.6508	-1.53185
201	0.547885	0.79727	1.93005	1.46889	0.508649
200.5	2.65651	2.81072	3.19388	3.7449	3.14058
200	5.24667	6.18144	5.56857	5.84676	4.94211
199.5	7.10265	8.79709	8.31649	9.5345	7.81348
199	9.99246	10.5797	11.3612	12.414	10.5757
198.5	12.5088	13.6638	13.5888	15.6964	12.6417
198	14.3377	15.5178	17.1089	17.9452	15.5922
197.5	16.9611	18.0212	18.5821	20.9854	18.3958
197	18.5747	17.7084	22.7118	20.3003	18.7082
196.5	20.5945	17.7605	21.7009	22.4806	18.3613
196	21.5908	17.4581	21.5581	27.0122	16.4245
195.5	25.9466	13.6395	22.5329	24.6842	16.7392
195	30.1842	10.1832	22.8167	24.6489	20.6177
194.5	35.5789	9.61495	20.0235	31.0092	7.99291
194	33.3067	8.74977	29.1065	35.6586	15.0149
193.5	45.8696	-2.09009	22.2803	40.9054	10.0093
193	40.5629	18.4285	22.4449	31.1474	12.3847
192.5	40.8575	-4.46637	41.2229	43.0899	14.7806
192	62.1741	-18.9728	42.2163	36.9749	-1.49282
191.5	89.4889	-24.6358	61.2286	53.1119	-5.00629
191	190.351	-54.3533	39.6779	30.8635	-12.4224
190.5	-998.647	-93.6179	42.0838	83.2422	-39.3451
190	132.271	-84.396	68.0213	33.3661	-12.5689

## Sheet: Supplementary Figure 4
Supplementary Figure 4 a					Supplementary Figure 4 b
Time (hours)	Human insulin				Time (hours)	A1-13_B1-9		A1-13_B1-10		A1-13_B1-13		A1-14_B1-9		A1-14_B1-10		A14-21_B10-30		A14-21_B11-30		A14-21_B14-30		A15-21_B10-30		A15-21_B11-30		A15-21_B14-30
0	99.5	100.5			0	29233	37585	884	1679	2249	881	2472	2230	850	527	5637	6671	17647	9862	2665	2119	3302	3816	2191	1379	1598	1628
0.5	99.4	98			0.5	374545	346169	58407	60030	77714	79283	92626	79702	15388	10331	310475	312016	7010	6617	43403	48570	198783	193567	59373	35676	59164	59433
1.5	87.4	90.8			1.5	1126116	1125955	343048	313547	261112	272662	153898	161448	78032	97075	988704	1005110	304851	358710	57628	56215	817822	903420	297263	316419	96311	120785
2.75	79.8	84.9			2.75	1669360	1713144	519044	570995	439942	482420	150839	180345	95926	134451	1396960	1565619	453768	546599	44709	70250	1496749	1652291	554624	620903	100796	128738
4.25	63	65.7			4.25	1889711	1895785	700693	745039	641611	641853	128533	137956	92208	102641	1499704	1659025	530121	533306	16247	39827	2246568	2377629	785607	806069	85083	98651
6	44.7	43.6			6	1765172	1718278	703569	640455	695824	656037	79943	111588	46598	73225	1225856	1286430	399708	467739	5000	38950	2246979	2229903	771386	744729	60182	77369

## Sheet: Supplementary Figure 5
Panel a	Human plasma B-chains
Time (hours)	A14E, B16H, B25H, C20 (Insulin icodec)		A14E, B25H, C20		B25H, C18 + A14E, B25H, C18		B16H, C18		C18 + A14E, C18
0.25
2.5
5
24	1982842	1897739			5098318	4064115	8856775	9496626	16324281	14424353
48	5466066	3820788			9277577	10004350	20971733	24567413	30571754	30821248
72	5578648	6674111			20717292	23262499	26713966	27410933	46695421	50775955
96	9747721	10225494	631393	638249	25450451	29236345	37588142	36165191	57245733	65452531
168	18028894	17023859	9469463	8510143	41964750	45529715	60874145	61139474	68964345	76016663
Panel b	Dog plasma B-chains
Time (hours)	A14E, B16H, B25H, C20 (Insulin icodec)		A14E, B25H, C20		B25H, C18 + A14E, B25H, C18		B16H, C18		C18 + A14E, C18
0.25
2.5
5
24					2459924	2304284	1839493	2054394
48					4516396	4678485	4116895	3566243	6957160	7624755
72					1550080	4160557	2883856	3460837	9819381	8924620
96	581242	892034			5849049	5857487	4545130	4664017	9841920	9291135
168	1210756	1109241			6883291	3024406	5291743	5668131	11770377	10417389
Panel c	mini pig plasma B-chains
Time (hours)	A14E, B16H, B25H, C20 (Insulin icodec)		A14E, B25H, C20		B25H, C18 + A14E, B25H, C18		B16H, C18		C18 + A14E, C18
0.25
2.5
5							1514659	1794292	2188620	2179483
24					6833182	5859436	9456289	9930621	15887153	16503061
48	1081585	268835			12717393	12756498	21085112	19746047	26138980	25658474
72	821677				20833523		19531749	47652551	39262291	43270010
96	2386363	2052716			24129633	22992667	30143057	29461423	42583747	40559534
168	4458328	6503874	4219030		25880337	19333677	38712625	40131167	41669128	41540413
